# Supplementary material for: A Naturally Occurring Urinary Collagen Type I Alpha 1-Derived Peptide Inhibits Collagen Type I-Induced Endothelial Cell Migration at Physiological Concentrations
Source: Int J Mol Sci. 2025 Aug 2;26(15):7480. doi: 10.3390/ijms26157480 (PMC12347341; doi:10.3390/ijms26157480)
Supplement: Supplementary file 1 [file ijms-26-07480-s001.zip]

Archive with 2 entries (2 files):
- Supplementary Figures.pdf
- Supplementary File.xlsx
